# Supplementary material for: Maternal Pyrroloquinoline Quinone Supplementation Improves Offspring Liver Bioactive Lipid Profiles throughout the Lifespan and Protects against the Development of Adult NAFLD
Source: Int J Mol Sci. 2022 May 27;23(11):6043. doi: 10.3390/ijms23116043 (PMC9181499; doi:10.3390/ijms23116043)
Supplement: Supplementary file 1 [file ijms-23-06043-s001.zip › Supplementary Table S1.xlsx]

## Sheet: Sheet1
Supplementary Table S1. Volcano plot analysis of significantly altered lipids in fetal and weanling livers.
	FETUS					WEANLING
	CH v WD		WDPQQ v WD			CH v WD		WDPQQ v WD
Lipid	log2(FC)	-log10(P)	log2(FC)	-log10(P)		log2(FC)	-log10(P)	log2(FC)	-log10(P)
1-(9Z-octadecenoyl)-sn-glycero-3-phosphoethanolamine	-	-	-	-		-1.6161	3.3941	-	-
13(S)-HODE	-	-	-	-		1.3791	2.4369	-	-
1-hexadecanoyl-sn-glycero-3-phosphoethanolamine	-0.60793	1.1015	-	-		-1.0881	2.3415	-	-
2-(5Z_8Z_11Z_14Z-eicosatetraenoyl)-sn-glycero-3-phosphocholine	-	-	-	-		-2.7505	3.2003	-	-
3alpha-12alpha-Dihydroxy-5beta-cholanate	0.65827	2.1892	-	-		2.056	1.8758	-	-
3-pentadecanoyl-sn-glycero-1-phosphocholine	-0.77675	2.3508	-	-		-1.5057	2.5631	-	-
acetyl-carnitine	-	-	-	-		1.1426	2.2283	-	-
Acetylcholine	-	-	-	-		1.5999	2.5498	-	-
acyl-C4-OH	-	-	-	-		0.7981	2.6046	-	-
acyl-C5	-	-	-	-		3.6279	3.4505	-	-
acyl-C5:1	-	-	-	-		1.4539	2.8781	-	-
acyl-C5-OH	-	-	-	-		2.0498	2.1073	-	-
Cortisone	2.4932	1.4967	-	-		5.5886	2.1654	-	-
dihydroxy-hexadecanoic acid	0.90556	1.1722	-	-		-	-	-	-
Docosahexaenoic acid/FA (22:6)	-	-	0.63429	1.5199		-	-	-	-
Ethanolamine phosphate	-	-	0.6512	2.2746		-1.2729	1.6706	-	-
Hexadecenoic acid	-	-	-	-		-3.3521	1.5998	-	-
hexanoyl-L-carnitine/AC (6:0)	-	-	-	-		2.7634	1.5891	-1.7929	1.9059
Linoleate	-0.96066	1.126	-	-		2.1813	1.4609	-	-
Octadecatrienoic acid	-1.0111	1.1691	-	-		2.9494	1.6803	-	-
Octadecenoic acid	-	-	-	-		-1.5299	1.3563	-	-
octenoyl-L-carnitine/AC (8:1)	-	-	-	-		3.7936	3.0477	-1.3661	1.6884
propionyl-carnitine	-	-	-	-		2.368	1.7334	-	-
Prostaglandin D3 (isobars)	-	-	-	-		-2.8904	1.6499	-	-
Prostaglandin G2	-	-	-	-		5.5394	3.2068	-	-
sn-glycero-3-Phosphoethanolamine	-	-	-	-		-2.7576	2.2888	-	-
Sulfoglycolithocholate	-	-	-	-		-2.7164	2.2385	-	-
Taurochenodeoxycholate	-	-	-	-		0.94091	1.3147	-	-
Taurocholate	-	-	-	-		1.1049	1.585	-	-
Tetradecenoic acid	-	-	-	-		-4.2195	2.2313	-	-
