# Supplementary material for: Maternal Pyrroloquinoline Quinone Supplementation Improves Offspring Liver Bioactive Lipid Profiles throughout the Lifespan and Protects against the Development of Adult NAFLD
Source: Int J Mol Sci. 2022 May 27;23(11):6043. doi: 10.3390/ijms23116043 (PMC9181499; doi:10.3390/ijms23116043)
Supplement: Supplementary file 1 [file ijms-23-06043-s001.zip › Supplementary Table S2.xlsx]

## Sheet: Adult Lipid Volcano Table
Supplementary Table S2. Volcano plot analysis of significantly altered lipids in adult livers.
	CH v WD		WDPQQ v WD		WDPQQ/WD v WD
Lipid	log2(FC)	-LOG10(p)	log2(FC)	-LOG10(p)	log2(FC)	-LOG10(p)
AC (3:0)	-	-	-	-	-0.84249	1.1616
AC (4:0)	-5.625	9.0726	-0.66003	1.1017	-	-
AC (5:0)	-6.2916	7.6058	-	-	-	-
AC (8:0)	-6.3077	6.7238	-	-	-	-
Cer (16:1/17:0)	3.1834	6.9463	-	-	-	-
Cer (16:1/23:0)	0.83395	3.5073	-	-	-	-
Cer (18:0/16:0)	2.5603	4.9314	-	-	-	-
Cer (18:0/18:1)	-	-	-0.87494	1.2871	-1.0216	1.8328
Cer (18:0/22:0)	0.71411	2.3505	-	-	-	-
Cer (18:1/14:0)	-1.8174	6.3535	-	-	-	-
Cer (18:1/16:0)	1.9275	4.363	-	-	-	-
Cer (18:1/23:0)	0.72044	3.8554	-	-	-	-
Cer (18:1/25:0)	-1.1561	3.1156	0.63363	1.2022	-	-
Cer (18:2/16:0)	2.123	4.936	-	-	-	-
Cer (18:2/22:0)	-1.3323	3.5413	-	-	-	-
Cholesterol	-1.2076	3.4302	-	-	-	-
DG (16:0/18:1)	1.0071	5.1336	-	-	-	-
DG (16:0/18:2)	0.76868	2.7228	-	-	-	-
DG (18:1/18:1)	-3.3617	6.2343	-1.097	2.1486	-0.60615	1.4309
DG (18:1/18:2)	-0.71608	1.9053	-0.78696	2.2326	-	-
FA (14:0)	-1.055	3.2585	-	-	-	-
FA (16:1)	0.61429	1.3978	0.7241	1.6904	0.92047	2.2385
FA (17:0)	1.0595	5.7031	-	-	0.62317	2.4215
FA (18:1)	-1.2427	2.9529	-	-	-	-
FA (18:3)	-1.4158	3.3139	-	-	-	-
FA (20:2)	-1.3149	3.6315	-	-	-	-
FA (20:4)	3.772	6.0207	-	-	-	-
FA (20:5)	-2.829	3.666	-1.2222	2.4933	-0.78128	1.637
FA (22:1)	-2.253	6.2365	-0.7341	2.856	-	-
FA (22:2)	2.3038	4.1304	-	-	-	-
FA (22:4)	-	-	-1.0631	2.1141	-0.8306	2.0879
FA (22:5)	-1.5938	2.8323	-1.3443	2.3332	-0.97066	1.8923
FA (22:6)	2.694	4.3872	-	-	-	-
FA (24:0)	2.5286	5.259	-	-	-	-
FA (24:1)	2.6725	4.966	-	-	-	-
GlcCer (18:1/20:0)	-0.61795	1.5961	-	-	-	-
GlcCer (18:1/22:0)	1.1538	4.6579	-	-	-	-
GlcCer (18:1/24:1)	-0.74068	2.1996	-	-	-	-
LPC (16:0/0:0)	1.197	3.341	-0.64209	1.6024	-	-
LPC (16:1/0:0)	1.1583	2.9432	-	-	-	-
LPC (18:0/0:0)	1.3647	3.0993	-	-	-	-
LPC (18:1/0:0)	1.0706	2.8187	-	-	-	-
LPC (20:3/0:0)	2.4211	6.5809	-	-	-	-
LPC (20:4/0:0)	2.4909	3.9711	-	-	-	-
LPC (22:5/0:0)	-1.0449	2.6725	-	-	-	-
LPC (22:6/0:0)	2.5686	6.3824	-	-	-	-
LPE (16:0/0:0)	-	-	-0.72337	1.6938	-	-
LPE (18:0/0:0)	2.3768	5.5287	-	-	-	-
LPE (18:2/0:0)	2.3544	4.9632	-	-	-	-
LPE (20:4/0:0)	1.1214	2.2419	-	-	-	-
LPE (22:6/0:0)	1.2069	2.1978	-	-	-	-
PC (14:0/16:0)	2.5994	5.035	-	-	-	-
PC (15:0/18:1)	-1.6884	6.3139	-	-	-	-
PC (16:0/16:0)	1.7527	4.5072	-	-	0.6412	2.8177
PC (16:0/16:1)	0.97964	3.886	-	-	-	-
PC (16:0/18:1)	1.2139	5.3268	-	-	-	-
PC (16:0/18:2)	-1.2587	5.8265	-	-	-	-
PC (16:1/16:1)	-1.3687	3.1434	-	-	-	-
PC (16:1/20:4)	-	-	0.60964	2.0002	-	-
PC (17:0/18:2)	-0.99171	1.9944	-	-	0.73422	1.1069
PC (18:0/20:4)	-	-	-0.64989	2.4754	-	-
PC (18:1/16:0)	0.67555	4.618	0.86358	1.1828	-	-
PC (18:1/17:0)	0.76128	2.9134	-	-	-	-
PC (18:1/18:1)	-1.8864	6.9084	-	-	-	-
PC (18:2/15:0)	-1.9265	6.9547	-	-	-	-
PC (18:2/18:1)	1.4589	3.247	-	-	-	-
PC (18:2/19:0)	2.2612	6.0701	-	-	-	-
PC (18:2/20:1)	1.1397	5.3475	-	-	-	-
PC (18:2/22:5)	1.8994	6.7158	-	-	-	-
PC (18:3/19:1)	0.83212	4.0928	-	-	-	-
PC (18:4/16:0)	2.0838	7.1795	-	-	-	-
PC (20:1/20:4)	2.7087	3.609	-	-	-	-
PC (20:3/14:0)	1.3707	7.1209	-	-	-	-
PC (20:3/18:2)	1.0664	3.9525	-	-	-	-
PC (22:2/18:2)	2.164	6.8404	-	-	-	-
PE (16:0/18:2)	1.3077	3.8831	-	-	-	-
PE (16:0/22:5)	1.3497	6.398	-	-	-	-
PE (18:0/20:4)	1.4169	5.8919	0.77221	3.1467	0.64299	2.5834
PE (18:0/22:6)	2.6887	5.2396	-	-	-	-
PE (18:1/18:0)	2.1348	5.02	1.178	2.6132	0.89589	1.8718
PE (18:1/18:1)	2.1068	2.7194	1.0524	1.3553	0.95489	1.4628
PE (18:2/18:1)	-1.1251	5.0042	-	-	-	-
PE (18:2/18:2)	1.5621	5.164	-	-	-	-
PE (18:2/22:4)	1.1814	3.6226	-	-	-	-
PE (20:0/18:2)	1.1838	3.3715	0.91694	1.7659	-	-
PE (20:4/16:0)	1.5463	4.648	-	-	-	-
PE (20:4/18:2)	1.4655	7.3253	-	-	0.59577	3.1917
PG (22:6/22:6)	0.76646	2.6056	-	-	-	-
SM (18:0/22:0)	1.9431	6.3136	0.9169	3.9482	0.97334	3.6305
SM (18:1/15:0)	1.1622	4.4597	-	-	-	-
SM (18:1/16:0)	-5.6653	9.6033	-	-	-	-
SM (18:1/21:0)	1.1731	4.0268	0.70263	2.7635	0.65613	3.2631
SM (18:1/22:0)	-	-	-0.70098	1.8306	-	-
SM (18:1/22:1)	1.8134	5.1539	0.69717	3.2388	0.77834	3.1681
SM (18:1/23:0)	0.70796	2.1065	-	-	-	-
SM (18:1/24:0)	1.5446	2.3182	0.91079	1.296	1.0566	1.8493
SM (18:2/24:0)	1.028	4.3304	-	-	-	-
SM (18:2/24:1)	0.75155	3.4148	0.6459	2.4501	0.68907	3.3378
TG (12:0/16:0/16:1)	-3.1621	3.8383	-1.1612	2.7387	-0.61201	1.5556
TG (14:0/14:0/18:1)	-3.3395	7.2189	-0.62268	1.998	-	-
TG (14:0/16:0/16:0)	0.65908	1.2123	-0.75528	1.8105	-	-
TG (14:0/16:1/16:1)	-3.8582	5.0263	-	-	-	-
TG (14:0/17:1/18:2)	-7.5097	6.173	-	-	-	-
TG (14:0/18:2/20:0)	1.4191	1.9147	-	-	5.0953	1.5114
TG (14:0/18:2/20:1)	-5.3328	5.2579	-0.63034	1.0347	-	-
TG (14:0/18:2/22:0)	-6.9007	7.0865	-0.76377	1.9954	-	-
TG (14:0/22:0/22:2)	-3.8609	4.927	-1.0152	1.3194	-	-
TG (15:0/18:0/18:1)	-5.8429	7.6905	-0.65523	1.0936	-	-
TG (15:1/17:2/18:1)	-2.385	3.0707	-	-	-	-
TG (16:0/16:0/16:1)	-5.7249	7.6533	-0.61226	1.1941	-	-
TG (16:0/20:4/20:4)	-2.9204	4.5076	-	-	-	-
TG (16:1/16:1/18:1)	-4.6444	8.1413	-	-	-	-
TG (16:1/18:1/18:2)	-2.4989	2.9347	-	-	-	-
TG (16:1/18:2/18:2)	-2.1266	3.1176	-	-	-	-
TG (17:0/17:1/17:1)	-3.9488	5.8734	-	-	-	-
TG (17:1/18:0/18:0)	-3.8137	5.7336	-	-	-	-
TG (17:1/18:1/18:1)	-3.903	4.5329	-	-	-	-
TG (17:2/18:0/18:0)	-6.666	8.7397	-0.62298	1.1595	-	-
TG (17:2/18:1/18:1)	-3.3031	5.8051	-	-	-	-
TG (18:0/18:0/18:1)	-7.0152	7.6317	-0.82472	1.2773	-	-
TG (18:0/18:1/18:3)	-1.4351	1.8844	-0.71123	1.0167	-	-
TG (18:0/18:1/20:0)	-4.7735	5.7701	-	-	-	-
TG (18:0/18:2/20:0)	-7.3307	7.4059	-1.0791	1.4467	-	-
TG (18:0/20:0/20:4)	-2.3688	1.9951	-	-	-	-
TG (18:1/18:1/18:1)	-4.8936	4.994	-0.97376	1.2454	-	-
TG (18:1/18:1/18:3)	-3.1167	4.207	-	-	-	-
TG (18:1/18:1/20:1)	-5.7935	5.3385	-1.0808	1.5121	-	-
TG (18:1/20:1/20:4)	-1.5748	1.398	-	-	-	-
