# Supplementary material for: Maternal Pyrroloquinoline Quinone Supplementation Improves Offspring Liver Bioactive Lipid Profiles throughout the Lifespan and Protects against the Development of Adult NAFLD
Source: Int J Mol Sci. 2022 May 27;23(11):6043. doi: 10.3390/ijms23116043 (PMC9181499; doi:10.3390/ijms23116043)
Supplement: Supplementary file 1 [file ijms-23-06043-s001.zip › Supplementary Table S3.xlsx]

## Sheet: Core lipid changes
Supplementary Table S3. Volcano plot analysis of core lipids in adult livers.
Core lipids changed in CH v WD and in at least one other comparison group or altered only by maternal PQQ.
	CH v WD		WDPQQ v WD		WDPQQ/WD v WD
Lipid	log2(FC)	-LOG10(p)	log2(FC)	-LOG10(p)	log2(FC)	-LOG10(p)
AC (3:0)	-	-	-	-	-0.84249	1.1616
AC (4:0)	-5.625	9.0726	-0.66003	1.1017	-	-
Cer (18:0/18:1)	-	-	-0.87494	1.2871	-1.0216	1.8328
Cer (18:1/25:0)	-1.1561	3.1156	0.63363	1.2022	-	-
DG (18:1/18:1)	-3.3617	6.2343	-1.097	2.1486	-0.60615	1.4309
DG (18:1/18:2)	-0.71608	1.9053	-0.78696	2.2326	-	-
FA (16:1)	0.61429	1.3978	0.7241	1.6904	0.92047	2.2385
FA (17:0)	1.0595	5.7031	-	-	0.62317	2.4215
FA (20:5)	-2.829	3.666	-1.2222	2.4933	-0.78128	1.637
FA (22:1)	-2.253	6.2365	-0.7341	2.856	-	-
FA (22:4)	-	-	-1.0631	2.1141	-0.8306	2.0879
FA (22:5)	-1.5938	2.8323	-1.3443	2.3332	-0.97066	1.8923
LPC (16:0/0:0)	1.197	3.341	-0.64209	1.6024	-	-
PC (16:0/16:0)	1.7527	4.5072	-	-	0.6412	2.8177
PC (17:0/18:2)	-0.99171	1.9944	-	-	0.73422	1.1069
PC (18:1/16:0)	0.67555	4.618	0.86358	1.1828	-	-
PE (18:0/20:4)	1.4169	5.8919	0.77221	3.1467	0.64299	2.5834
PE (18:1/18:0)	2.1348	5.02	1.178	2.6132	0.89589	1.8718
PE (18:1/18:1)	2.1068	2.7194	1.0524	1.3553	0.95489	1.4628
PE (20:0/18:2)	1.1838	3.3715	0.91694	1.7659	-	-
PE (20:4/18:2)	1.4655	7.3253	-	-	0.59577	3.1917
SM (18:0/22:0)	1.9431	6.3136	0.9169	3.9482	0.97334	3.6305
SM (18:1/21:0)	1.1731	4.0268	0.70263	2.7635	0.65613	3.2631
SM (18:1/22:1)	1.8134	5.1539	0.69717	3.2388	0.77834	3.1681
SM (18:1/24:0)	1.5446	2.3182	0.91079	1.296	1.0566	1.8493
SM (18:2/24:1)	0.75155	3.4148	0.6459	2.4501	0.68907	3.3378
TG (12:0/16:0/16:1)	-3.1621	3.8383	-1.1612	2.7387	-0.61201	1.5556
TG (14:0/14:0/18:1)	-3.3395	7.2189	-0.62268	1.998	-	-
TG (14:0/16:0/16:0)	0.65908	1.2123	-0.75528	1.8105	-	-
TG (14:0/18:2/20:0)	1.4191	1.9147	-	-	5.0953	1.5114
TG (14:0/18:2/20:1)	-5.3328	5.2579	-0.63034	1.0347	-	-
TG (14:0/18:2/22:0)	-6.9007	7.0865	-0.76377	1.9954	-	-
TG (14:0/22:0/22:2)	-3.8609	4.927	-1.0152	1.3194	-	-
TG (15:0/18:0/18:1)	-5.8429	7.6905	-0.65523	1.0936	-	-
TG (16:0/16:0/16:1)	-5.7249	7.6533	-0.61226	1.1941	-	-
TG (17:2/18:0/18:0)	-6.666	8.7397	-0.62298	1.1595	-	-
TG (18:0/18:0/18:1)	-7.0152	7.6317	-0.82472	1.2773	-	-
TG (18:0/18:1/18:3)	-1.4351	1.8844	-0.71123	1.0167	-	-
TG (18:0/18:2/20:0)	-7.3307	7.4059	-1.0791	1.4467	-	-
TG (18:1/18:1/18:1)	-4.8936	4.994	-0.97376	1.2454	-	-
TG (18:1/18:1/20:1)	-5.7935	5.3385	-1.0808	1.5121	-	-
