# Supplementary material for: Maternal Pyrroloquinoline Quinone Supplementation Improves Offspring Liver Bioactive Lipid Profiles throughout the Lifespan and Protects against the Development of Adult NAFLD
Source: Int J Mol Sci. 2022 May 27;23(11):6043. doi: 10.3390/ijms23116043 (PMC9181499; doi:10.3390/ijms23116043)
Supplement: Supplementary file 1 [file ijms-23-06043-s001.zip › Supplementary Table S4.xlsx]

## Sheet: Sheet1
Supplementary Table S4. Hepatic lipids clustering in both chronic and maternal PQQ adult groups.
LIPIDS
DG (16:0/18:1)
GlcCer (18:1/22:0)
LPC (18:2/0:0)
PC (16:0/16:0)
PC (16:0/18:1)
PC (16:0/20:4)
PC (16:1/20:4)
PC (18:1/16:0)
PC (18:1/17:0)
PC (18:1/18:1)
PC (18:2/20:1)
PC (18:2/22:5)
PC (18:3/19:1)
PC (18:4/16:0)
PC (20:3/14:0)
PC (20:4/18:1)
PC (22:2/18:2)
PE (16:0/22:5)
PE (18:0/22:6)
PE (18:2/18:2)
PE (18:2/22:4)
PE (20:4/16:0)
PE (20:4/18:2)
PE (p18:0/22:6)
PE (p18:1/16:0)
PE (p18:1/16:1)
SM (18:0/22:0)
SM (18:1/22:1)
SM (18:2/21:0)
Lipids in bold are part of the core lipids significantly altered in CH v WD and in at least
one other group.
